# Supplementary material for: Synergistic anti‐depressive effect of combination treatment of Brexpiprazole and selective serotonin reuptake inhibitors on forced swimming test in mice
Source: Neuropsychopharmacol Rep. 2023 Jan 17;43(1):132–6. doi: 10.1002/npr2.12316 (PMC10009414; doi:10.1002/npr2.12316)
Supplement: Supplementary file 1 — Data S1 [file NPR2-43-132-s001.xlsx]

## Sheet: Data
	Treatment-1 (i.p. injection)	Treatment-2 (p.o. administration)	Immobility Time (sec)
	Vehicle-1	Vehicle-2	235
	Vehicle-1	Vehicle-2	237
	Vehicle-1	Vehicle-2	240
	Vehicle-1	Vehicle-2	225
	Vehicle-1	Vehicle-2	225.8
	Vehicle-1	Vehicle-2	228.3
	Vehicle-1	Vehicle-2	210.5
	Vehicle-1	Vehicle-2	229.7
	Vehicle-1	Vehicle-2	195.1
	Vehicle-1	Vehicle-2	239
	Brexpiprazole	Vehicle-2	238
	Brexpiprazole	Vehicle-2	222.6
	Brexpiprazole	Vehicle-2	220.3
	Brexpiprazole	Vehicle-2	226.5
	Brexpiprazole	Vehicle-2	236.4
	Brexpiprazole	Vehicle-2	230.5
	Brexpiprazole	Vehicle-2	226.2
	Brexpiprazole	Vehicle-2	216.7
	Brexpiprazole	Vehicle-2	216.4
	Brexpiprazole	Vehicle-2	240
	Vehicle-1	Fluoxetine	190.8
	Vehicle-1	Fluoxetine	235.1
	Vehicle-1	Fluoxetine	165.4
	Vehicle-1	Fluoxetine	225.7
	Vehicle-1	Fluoxetine	148.1
	Vehicle-1	Fluoxetine	233
	Vehicle-1	Fluoxetine	240
	Vehicle-1	Fluoxetine	226.5
	Vehicle-1	Fluoxetine	221.9
	Vehicle-1	Fluoxetine	206.5
	Brexpiprazole	Fluoxetine	181.9
	Brexpiprazole	Fluoxetine	189.2
	Brexpiprazole	Fluoxetine	159.1
	Brexpiprazole	Fluoxetine	212.9
	Brexpiprazole	Fluoxetine	156.1
	Brexpiprazole	Fluoxetine	206.7
	Brexpiprazole	Fluoxetine	143.2
	Brexpiprazole	Fluoxetine	170.5
	Brexpiprazole	Fluoxetine	221.8
	Brexpiprazole	Fluoxetine	164.3
	Vehicle-1	Vehicle-2	236
	Vehicle-1	Vehicle-2	237
	Vehicle-1	Vehicle-2	240
	Vehicle-1	Vehicle-2	221.5
	Vehicle-1	Vehicle-2	228.8
	Vehicle-1	Vehicle-2	240
	Vehicle-1	Vehicle-2	238
	Vehicle-1	Vehicle-2	225
	Vehicle-1	Vehicle-2	215.6
	Vehicle-1	Vehicle-2	240
	Brexpiprazole	Vehicle-2	218.1
	Brexpiprazole	Vehicle-2	209.4
	Brexpiprazole	Vehicle-2	194.7
	Brexpiprazole	Vehicle-2	240
	Brexpiprazole	Vehicle-2	233.1
	Brexpiprazole	Vehicle-2	229.8
	Brexpiprazole	Vehicle-2	224.5
	Brexpiprazole	Vehicle-2	230.4
	Brexpiprazole	Vehicle-2	216.9
	Brexpiprazole	Vehicle-2	233.8
	Vehicle-1	Escitalopram	231.1
	Vehicle-1	Escitalopram	240
	Vehicle-1	Escitalopram	239
	Vehicle-1	Escitalopram	179.4
	Vehicle-1	Escitalopram	239
	Vehicle-1	Escitalopram	222.9
	Vehicle-1	Escitalopram	175.1
	Vehicle-1	Escitalopram	239
	Vehicle-1	Escitalopram	227.4
	Vehicle-1	Escitalopram	222.4
	Brexpiprazole	Escitalopram	212
	Brexpiprazole	Escitalopram	171
	Brexpiprazole	Escitalopram	221.9
	Brexpiprazole	Escitalopram	239
	Brexpiprazole	Escitalopram	224.8
	Brexpiprazole	Escitalopram	164.5
	Brexpiprazole	Escitalopram	178
	Brexpiprazole	Escitalopram	226.5
	Brexpiprazole	Escitalopram	217.6
	Brexpiprazole	Escitalopram	231.7
	Vehicle-1	Vehicle-2	230.2
	Vehicle-1	Vehicle-2	223.5
	Vehicle-1	Vehicle-2	228.9
	Vehicle-1	Vehicle-2	235.9
	Vehicle-1	Vehicle-2	224
	Vehicle-1	Vehicle-2	211.7
	Vehicle-1	Vehicle-2	220
	Vehicle-1	Vehicle-2	229.6
	Vehicle-1	Vehicle-2	199.3
	Vehicle-1	Vehicle-2	234.5
	Brexpiprazole	Vehicle-2	205.8
	Brexpiprazole	Vehicle-2	221.7
	Brexpiprazole	Vehicle-2	240
	Brexpiprazole	Vehicle-2	237
	Brexpiprazole	Vehicle-2	233
	Brexpiprazole	Vehicle-2	233.9
	Brexpiprazole	Vehicle-2	205.2
	Brexpiprazole	Vehicle-2	188.6
	Brexpiprazole	Vehicle-2	203.2
	Brexpiprazole	Vehicle-2	223.9
	Vehicle-1	Paroxetine	238
	Vehicle-1	Paroxetine	239
	Vehicle-1	Paroxetine	211.9
	Vehicle-1	Paroxetine	211.6
	Vehicle-1	Paroxetine	219
	Vehicle-1	Paroxetine	221.1
	Vehicle-1	Paroxetine	226.4
	Vehicle-1	Paroxetine	226.2
	Vehicle-1	Paroxetine	188.4
	Vehicle-1	Paroxetine	212.2
	Brexpiprazole	Paroxetine	235.6
	Brexpiprazole	Paroxetine	222.3
	Brexpiprazole	Paroxetine	225.2
	Brexpiprazole	Paroxetine	220.6
	Brexpiprazole	Paroxetine	161.3
	Brexpiprazole	Paroxetine	191.5
	Brexpiprazole	Paroxetine	109.4
	Brexpiprazole	Paroxetine	172.1
	Brexpiprazole	Paroxetine	235.9
	Brexpiprazole	Paroxetine	167.5
	Vehicle-1	Vehicle-2	240
	Vehicle-1	Vehicle-2	237
	Vehicle-1	Vehicle-2	225.1
	Vehicle-1	Vehicle-2	228.9
	Vehicle-1	Vehicle-2	196.8
	Vehicle-1	Vehicle-2	209.4
	Vehicle-1	Vehicle-2	220.9
	Brexpiprazole	Vehicle-2	225
	Brexpiprazole	Vehicle-2	213.5
	Brexpiprazole	Vehicle-2	170.9
	Brexpiprazole	Vehicle-2	183.5
	Brexpiprazole	Vehicle-2	178
	Brexpiprazole	Vehicle-2	190.5
	Brexpiprazole	Vehicle-2	201.8
	Vehicle-1	Sertaline	204.9
	Vehicle-1	Sertaline	201.8
	Vehicle-1	Sertaline	230.1
	Vehicle-1	Sertaline	194.6
	Vehicle-1	Sertaline	175.7
	Vehicle-1	Sertaline	212.7
	Vehicle-1	Sertaline	205.6
	Brexpiprazole	Sertaline	188.5
	Brexpiprazole	Sertaline	143.3
	Brexpiprazole	Sertaline	160.9
	Brexpiprazole	Sertaline	200.7
	Brexpiprazole	Sertaline	178.2
	Brexpiprazole	Sertaline	153
	Brexpiprazole	Sertaline	180.5
